# Supplementary material for: (2E)-N′-[(E)-Benzyl­idene]-3-phenyl­prop-2-enohydrazide from synchrotron radiation
Source: Acta Crystallogr Sect E Struct Rep Online. 2012 Jun 30;68(Pt 7):o2255–6. doi: 10.1107/S1600536812028504 (PMC3394041; doi:10.1107/S1600536812028504)
Supplement: Supplementary file 2 [file e-68-o2255-Isup2.hkl]

#
# h,k,l, Fc-squared, Fo-squared, sigma(Fo-squared) and status flag
#
data_I
_shelx_title ' ssh0021 in Pbca'
_shelx_refln_list_code          4
_shelx_F_calc_maximum      131.83
_exptl_crystal_F_000      1055.80
_reflns_d_resolution_high  0.9000
 
loop_
 _symmetry_equiv_pos_as_xyz
 'x, y, z'
 '-x+1/2, -y, z+1/2'
 '-x, y+1/2, -z+1/2'
 'x+1/2, -y+1/2, -z'
 '-x, -y, -z'
 'x-1/2, y, -z-1/2'
 'x, -y-1/2, z-1/2'
 '-x-1/2, y-1/2, z'
 
_cell_length_a    11.4730
_cell_length_b     7.5070
_cell_length_c    30.5000
_cell_angle_alpha  90.000
_cell_angle_beta   90.000
_cell_angle_gamma  90.000
 
_shelx_F_squared_multiplier     1.000
 
loop_
 _refln_index_h
 _refln_index_k
 _refln_index_l
 _refln_F_squared_calc
 _refln_F_squared_meas
 _refln_F_squared_sigma
 _refln_observed_status
   4   0   0     2299.23     2123.01    111.76 o
   6   0   0        2.09       14.65     11.38 o
   8   0   0     1182.83     1008.24     71.69 o
  10   0   0      241.58      259.62     21.68 o
  12   0   0        1.05        0.77     14.07 o
   2   1   0      583.23      592.96     20.29 o
   4   1   0     2577.46     2307.25     75.57 o
   6   1   0      282.33      252.07     10.77 o
   8   1   0      110.31      129.92     12.07 o
  10   1   0      391.79      390.01     18.62 o
  12   1   0     1082.43     1026.86     55.97 o
   2   2   0     1987.45     1793.63     58.89 o
   4   2   0     6251.29     6047.19    195.77 o
   6   2   0      248.55      233.07     14.87 o
   8   2   0      175.23      183.32     11.28 o
  10   2   0     1627.97     1507.26     50.87 o
  12   2   0        8.30       15.44     10.36 o
   2   3   0      396.85      315.08     11.83 o
   4   3   0      982.96      957.53     32.57 o
   6   3   0      518.91      455.60     17.78 o
   8   3   0      238.83      270.44     13.57 o
  10   3   0      204.67      190.17     12.65 o
   0   4   0     5499.24     5485.24    230.46 o
   2   4   0       40.22       53.70      6.48 o
   4   4   0      401.67      400.01     16.37 o
   6   4   0      312.57      329.79     14.74 o
   8   4   0      141.71      135.14     14.19 o
  10   4   0      545.63      449.62     24.48 o
   2   5   0      704.58      742.68     24.28 o
   4   5   0      203.38      242.35     12.97 o
   6   5   0      130.02      135.32     13.12 o
   8   5   0      111.20       91.18     14.68 o
  10   5   0        0.59        4.23     11.97 o
   0   6   0     1032.33     1019.35     52.71 o
   2   6   0        3.88       16.56      7.39 o
   4   6   0       63.90       81.04     12.84 o
   6   6   0       42.05       33.86     12.08 o
   8   6   0       78.44       63.08     21.45 o
   2   7   0        0.03      -12.44     12.44 o
   4   7   0        5.51       -9.94     12.71 o
   6   7   0       34.15       31.96     14.06 o
   0   8   0        9.54       18.35     13.22 o
   2   8   0      128.94      117.87     36.10 o
   1   1   1     4291.18     3219.16    105.38 o
   2   1   1      197.72      197.71      6.28 o
   3   1   1     2010.64     1933.96     44.72 o
   4   1   1     1484.01     1383.47     30.88 o
   5   1   1       98.62      124.25      5.40 o
   6   1   1     1379.98     1351.90     29.08 o
   7   1   1       24.83       29.12      4.57 o
   8   1   1      317.97      301.56      9.74 o
   9   1   1      415.82      379.56     11.77 o
  10   1   1      101.70      118.01      8.39 o
  11   1   1       23.18       19.46      7.63 o
  12   1   1        3.38        9.10      7.79 o
   0   2   1    16136.62    13060.77    960.61 o
   1   2   1      377.81      290.77      8.25 o
   2   2   1        8.84        2.72      3.12 o
   3   2   1      378.01      321.96      9.17 o
   4   2   1       10.44        8.85      4.23 o
   5   2   1     1112.27     1061.85     25.41 o
   6   2   1      451.49      398.53     11.16 o
   7   2   1       25.45       27.21      5.18 o
   8   2   1      210.30      191.04      9.11 o
   9   2   1       69.14       63.54      6.49 o
  10   2   1      155.99      192.53     10.48 o
  11   2   1       78.43       81.31      8.13 o
  12   2   1      211.31      202.72     14.89 o
   1   3   1      156.92      227.15      7.68 o
   2   3   1      267.20      302.27      8.66 o
   3   3   1       34.72       30.29      3.61 o
   4   3   1       25.99       25.74      4.52 o
   5   3   1       11.69       10.52      4.40 o
   6   3   1      114.49      118.09      6.23 o
   7   3   1       88.19       86.34      6.13 o
   8   3   1        5.73       14.79      5.65 o
   9   3   1       88.34       99.48      7.20 o
  10   3   1       50.92       32.15      6.82 o
  11   3   1        7.99       12.47      7.61 o
   0   4   1      231.96      235.86     11.34 o
   1   4   1     1614.28     1661.07     37.34 o
   2   4   1      721.63      725.16     16.55 o
   3   4   1     1008.85     1005.97     24.06 o
   4   4   1      162.36      169.80      7.18 o
   5   4   1      142.64      152.46      6.92 o
   6   4   1      272.87      274.10      9.30 o
   7   4   1        2.44       -3.53      5.31 o
   8   4   1       35.38       33.85      6.75 o
   9   4   1      217.15      209.89      9.99 o
  10   4   1      323.39      242.95     22.90 o
  11   4   1       15.34       -3.95      8.11 o
   1   5   1     1063.54     1068.67     23.90 o
   2   5   1        7.04       10.51      4.95 o
   3   5   1      200.93      216.80      7.96 o
   4   5   1       13.65       12.96      5.53 o
   5   5   1      359.33      376.47     12.63 o
   6   5   1       83.72      106.83      7.78 o
   7   5   1        6.32        1.49      7.52 o
   8   5   1       73.66       57.00      8.64 o
   9   5   1      122.33      129.36     23.06 o
  10   5   1      132.24      122.67     18.54 o
   0   6   1      193.67      208.77     18.67 o
   1   6   1        4.49       -6.25      6.25 o
   2   6   1        0.37       -5.44      5.44 o
   3   6   1        7.85       15.37      8.31 o
   4   6   1       24.97       27.48      8.42 o
   5   6   1       73.69       76.53      9.02 o
   6   6   1       81.76       87.91     13.63 o
   7   6   1        2.12        4.56      9.25 o
   8   6   1        0.00       -3.34      8.69 o
   1   7   1       92.64       92.77      7.24 o
   2   7   1        5.92      -10.02     10.02 o
   3   7   1      107.26       94.12     14.04 o
   4   7   1       12.24        6.36      8.98 o
   5   7   1       13.14        3.59      9.17 o
   6   7   1        2.20       -9.43      9.43 o
   0   8   1       97.31      151.88     27.50 o
   1   8   1       38.05       28.21      8.16 o
   2   8   1        0.00      -10.66     10.66 o
   3   8   1        4.03       -9.62      9.62 o
   2   0   2     2117.74     2178.28     93.47 o
   4   0   2    12071.92    11272.19    797.59 o
   5   0   2     1013.34     1133.78     34.86 o
   6   0   2      104.73      121.37     14.20 o
   7   0   2     2134.66     2181.93     65.75 o
   8   0   2       99.00      123.83     11.58 o
   9   0   2      255.60      270.55     15.23 o
  10   0   2      131.57      161.01     12.81 o
  11   0   2      552.50      582.34     25.33 o
  12   0   2      211.98      208.73     14.96 o
   1   1   2      340.49      308.23      9.14 o
   3   1   2     5189.66     5145.37    124.18 o
   4   1   2      621.22      598.62     14.23 o
   5   1   2      151.79      140.50      5.81 o
   6   1   2      362.15      418.37     10.85 o
   7   1   2      124.98      128.18      5.95 o
   8   1   2      253.00      278.06      9.45 o
   9   1   2        1.94       -0.19      5.81 o
  10   1   2      577.59      535.63     16.46 o
  11   1   2      470.23      452.06     14.93 o
  12   1   2      106.55       98.35      8.66 o
   0   2   2     1085.24      957.82     31.87 o
   2   2   2      252.02      246.80      6.82 o
   3   2   2     2909.51     2753.53     60.55 o
   4   2   2       38.64       33.81      4.59 o
   5   2   2      399.85      374.93     10.53 o
   6   2   2      983.47      988.04     23.93 o
   7   2   2      474.93      454.53     12.62 o
   8   2   2      268.15      262.47     10.98 o
   9   2   2       60.61       66.68      6.52 o
  10   2   2     1247.74     1163.21     29.86 o
  11   2   2      835.35      753.40     32.51 o
  12   2   2       73.92       66.64     10.38 o
   1   3   2     2778.88     2568.43     54.39 o
   2   3   2     2077.17     1915.77     42.50 o
   3   3   2     1706.03     1656.51     38.60 o
   4   3   2      152.93      172.80      6.24 o
   5   3   2      547.34      545.31     14.24 o
   6   3   2       27.60       19.45      4.94 o
   7   3   2       86.99       84.65      6.16 o
   8   3   2     2565.68     2431.21     59.91 o
   9   3   2      174.64      162.77      8.01 o
  10   3   2        0.27       -5.23      6.77 o
  11   3   2      219.26      194.19     10.69 o
   0   4   2      269.48      264.79     12.88 o
   1   4   2      312.58      288.74      8.72 o
   2   4   2       69.75      106.09      5.55 o
   3   4   2      792.70      800.99     18.91 o
   4   4   2       23.20       22.17      4.87 o
   5   4   2        0.32       -1.38      4.84 o
   6   4   2       72.71       74.93      5.99 o
   7   4   2        2.76       -3.89      5.82 o
   8   4   2        1.46        5.96      6.49 o
   9   4   2       62.91       64.53      7.80 o
  10   4   2       33.04       25.73      8.28 o
  11   4   2      127.71      119.97     18.38 o
   1   5   2      276.29      287.86      9.03 o
   2   5   2      173.41      173.85      7.09 o
   3   5   2      130.05      138.03      6.54 o
   4   5   2       18.41       12.15      9.08 o
   5   5   2        1.85        0.27      6.42 o
   6   5   2      234.37      243.79     10.29 o
   7   5   2        2.64        1.39      6.59 o
   8   5   2       12.34        9.59      9.00 o
   9   5   2       54.83       54.93     11.33 o
  10   5   2       80.89       71.73     12.04 o
   0   6   2      584.61      574.51     30.03 o
   1   6   2      137.00      145.22      8.60 o
   2   6   2       22.36       22.57      6.40 o
   3   6   2      109.10      105.09     10.18 o
   4   6   2        0.30       -8.94      8.94 o
   5   6   2        5.81       10.67      8.35 o
   6   6   2        3.08       -8.45      8.45 o
   7   6   2       25.04       17.21      8.61 o
   8   6   2       40.55       37.44     13.96 o
   1   7   2       30.82       34.64      7.25 o
   2   7   2       35.83       52.46      9.19 o
   3   7   2        1.35        1.88     10.02 o
   4   7   2      102.38       70.78     12.09 o
   5   7   2      187.49      200.02     15.39 o
   6   7   2        0.18       -9.22      9.22 o
   0   8   2       31.96       19.14     16.55 o
   1   8   2       22.61        6.90      9.85 o
   2   8   2        1.41       -9.17      9.17 o
   3   8   2        1.50       -9.41      9.41 o
   1   1   3     8252.46     7684.32    568.61 o
   3   1   3     7887.30     7308.12    238.73 o
   4   1   3       42.94       49.09      4.03 o
   5   1   3        1.29        2.87      4.71 o
   6   1   3      138.79      156.69      6.98 o
   7   1   3       49.93       53.41      4.93 o
   8   1   3       80.34       79.21      6.17 o
   9   1   3       64.74       68.92      6.48 o
  10   1   3      262.27      234.85     10.40 o
  11   1   3       44.21       55.17      9.22 o
  12   1   3        1.31       -7.43      7.43 o
   0   2   3     2183.92     1828.46     72.62 o
   1   2   3        7.31       35.46      3.96 o
   2   2   3    10247.32     9297.59    394.99 o
   3   2   3        1.62        4.22      3.70 o
   4   2   3      748.25      711.07     16.63 o
   5   2   3      152.17      176.71      7.67 o
   6   2   3      357.54      324.27      9.82 o
   7   2   3      330.90      312.27      9.72 o
   8   2   3       34.47       29.05      5.65 o
   9   2   3        0.82       -5.79      5.79 o
  10   2   3       53.77       68.52      7.08 o
  11   2   3        0.10        8.81      6.99 o
  12   2   3       61.62       49.06      8.24 o
   1   3   3     1389.31     1261.47     29.87 o
   2   3   3       19.41       28.59      3.92 o
   3   3   3       45.55       67.68      4.23 o
   4   3   3      654.63      695.92     16.43 o
   5   3   3      989.66      926.80     22.66 o
   6   3   3       87.97      116.00      6.33 o
   7   3   3       16.90        8.88      5.27 o
   8   3   3      154.98      174.44     11.92 o
   9   3   3       31.90       29.29      6.30 o
  10   3   3      464.78      379.20     14.28 o
  11   3   3      226.01      201.01     11.99 o
   0   4   3       14.46        8.89      6.88 o
   1   4   3     1474.66     1547.01     36.83 o
   2   4   3        0.00       -4.41      4.41 o
   3   4   3       10.50       16.09      4.14 o
   4   4   3      487.64      450.14     12.22 o
   5   4   3      100.37      126.05      6.55 o
   6   4   3      116.46      119.75      6.85 o
   7   4   3      132.35      143.37      9.34 o
   8   4   3      504.03      471.85     15.30 o
   9   4   3      178.31      159.39     17.53 o
  10   4   3        0.88       -0.90      7.13 o
  11   4   3        8.39        5.20      8.51 o
   1   5   3       17.59       21.50      5.19 o
   2   5   3       34.25       26.80      5.17 o
   3   5   3        0.00       -3.93      5.28 o
   4   5   3       78.20       97.62      8.05 o
   5   5   3      381.80      376.91     12.69 o
   6   5   3       89.32      112.26      8.77 o
   7   5   3      165.95      146.49     10.35 o
   8   5   3      273.37      222.07     19.04 o
   9   5   3      311.46      259.50     13.54 o
  10   5   3       35.43       26.05      8.67 o
   0   6   3      265.96      250.78     18.32 o
   1   6   3        6.38       -1.64      5.95 o
   2   6   3       74.10       70.44      6.61 o
   3   6   3        1.53        3.48      7.83 o
   4   6   3       27.33       34.91      8.12 o
   5   6   3        9.24        3.04      8.58 o
   6   6   3        3.30        9.57      8.70 o
   7   6   3       72.54       72.44      9.73 o
   8   6   3      171.64      160.13     11.87 o
   1   7   3      123.49      125.68     11.42 o
   2   7   3      137.51      139.70     13.99 o
   3   7   3        0.69       -7.71      7.81 o
   4   7   3      110.04      116.57     10.84 o
   5   7   3        1.50       -5.94      7.95 o
   6   7   3        3.48       -9.38      9.38 o
   0   8   3        0.01        0.99     10.56 o
   1   8   3        1.09        4.66      9.33 o
   2   8   3        1.42       -8.94      9.04 o
   3   8   3        2.65       11.16     10.40 o
   0   0   4      547.40      421.22     33.12 o
   1   0   4      203.10      133.78      9.62 o
   2   0   4     1402.24     1174.45     45.14 o
   3   0   4       37.16       63.10      5.92 o
   4   0   4      462.53      438.22     18.43 o
   5   0   4       70.71       85.81      9.51 o
   6   0   4     1956.98     2215.25     66.71 o
   7   0   4       53.78       42.64      6.62 o
   8   0   4      317.09      327.16     12.80 o
   9   0   4     1422.78     1576.70     59.22 o
  10   0   4       33.28       18.54     20.44 o
  11   0   4     1288.24     1259.83     48.57 o
  12   0   4      453.41      371.94     19.04 o
   1   1   4     1638.35     1662.12     38.61 o
   2   1   4     1390.86     1372.98     33.82 o
   4   1   4      131.92      171.71      6.18 o
   5   1   4       11.40       12.20      4.24 o
   6   1   4      813.72      936.66     21.78 o
   7   1   4      469.67      532.82     13.29 o
   8   1   4     1428.13     1468.57     36.73 o
   9   1   4      165.18      181.91      8.64 o
  10   1   4       79.35       74.99      7.04 o
  11   1   4       64.02       60.01      7.83 o
  12   1   4       45.92       42.93      8.55 o
   0   2   4     1069.77     1068.24     49.71 o
   1   2   4     1579.34     1295.64     36.25 o
   2   2   4    17379.28    13413.05   1157.19 o
   3   2   4      583.47      463.25     12.04 o
   4   2   4     8486.29     8158.86    197.14 o
   5   2   4     1652.98     1644.82     36.68 o
   6   2   4       92.30       96.01      5.30 o
   7   2   4      359.60      385.02     11.26 o
   8   2   4       49.49       46.16      6.03 o
   9   2   4      126.68      127.35      7.82 o
  10   2   4      170.62      169.50     12.23 o
  11   2   4       11.75        5.69      6.61 o
  12   2   4      245.49      220.13     11.97 o
   1   3   4       84.26      104.34      8.28 o
   2   3   4       62.99       61.32      4.42 o
   3   3   4     3740.51     3571.89     78.51 o
   4   3   4       41.60       61.88      4.73 o
   5   3   4        0.16        4.80      4.16 o
   6   3   4      114.35      124.42      6.47 o
   7   3   4      231.64      234.21      8.67 o
   8   3   4     1264.97     1203.42     29.38 o
   9   3   4       80.27       66.41      7.40 o
  10   3   4      219.43      211.80     16.30 o
  11   3   4      187.19      158.59     15.13 o
   0   4   4      105.63      112.41      8.33 o
   1   4   4      552.88      524.86     13.39 o
   2   4   4     1409.51     1359.01     30.70 o
   3   4   4      151.66      163.90      8.33 o
   4   4   4      606.84      573.00     14.85 o
   5   4   4       13.27       14.21      5.08 o
   6   4   4      419.38      417.00     13.18 o
   7   4   4        3.46        1.64      6.20 o
   8   4   4        0.37        1.98     10.40 o
   9   4   4       63.49       62.77      7.90 o
  10   4   4       75.12       66.21     10.05 o
  11   4   4      141.16      129.55      8.92 o
   1   5   4       18.87       22.04      6.63 o
   2   5   4      437.33      438.84     11.81 o
   3   5   4      240.89      252.19      9.04 o
   4   5   4       10.51        5.42      6.77 o
   5   5   4      174.03      171.22      8.94 o
   6   5   4       16.76       25.48      6.94 o
   7   5   4      215.39      221.36     10.39 o
   8   5   4        1.52        3.26      6.74 o
   9   5   4        0.62       -1.77      9.38 o
  10   5   4        3.93        6.69      8.10 o
   0   6   4        4.75       -2.21      8.03 o
   1   6   4       27.88       22.80      6.06 o
   2   6   4       72.89       73.01      6.74 o
   3   6   4      172.20      199.06      9.46 o
   4   6   4      541.89      569.08     19.01 o
   5   6   4        9.92        5.24      7.65 o
   6   6   4       97.44       87.71     10.56 o
   7   6   4      529.24      517.27     20.32 o
   8   6   4       37.33       49.65     10.05 o
   1   7   4        1.18       -7.01      7.01 o
   2   7   4        7.35        0.92      7.00 o
   3   7   4        8.70       -6.50      8.23 o
   4   7   4        0.86       -8.73      8.73 o
   5   7   4        3.47        7.63      8.13 o
   6   7   4       35.89       24.92      8.46 o
   0   8   4       75.57       67.48     13.28 o
   1   8   4       28.69       36.30     10.71 o
   2   8   4        4.07       -9.06      9.06 o
   3   8   4       25.22       27.25     11.56 o
   1   1   5     2264.81     1875.89     45.78 o
   2   1   5     1198.50     1021.56     25.47 o
   3   1   5      260.99      279.34      8.80 o
   4   1   5      101.57      126.88      5.12 o
   5   1   5      781.34      814.19     18.98 o
   6   1   5      436.59      465.43     11.37 o
   7   1   5      581.56      640.52     14.88 o
   8   1   5      234.57      253.70      8.85 o
   9   1   5       41.85       30.76      5.98 o
  10   1   5       26.78       24.61      7.33 o
  11   1   5       31.32       26.79      7.30 o
  12   1   5        2.74       -7.96      7.96 o
   0   2   5      136.54      165.51     15.71 o
   1   2   5     3838.91     3322.45     80.64 o
   2   2   5       82.68       66.81      5.38 o
   3   2   5     5044.10     4750.83    115.34 o
   4   2   5      316.81      330.01     11.83 o
   5   2   5     2628.92     2531.59     58.56 o
   6   2   5      408.33      375.01     10.64 o
   7   2   5      567.88      498.46     14.24 o
   8   2   5       33.42       31.45      6.07 o
   9   2   5      103.10      134.23      7.37 o
  10   2   5        4.24        2.89      6.12 o
  11   2   5      374.43      327.39     19.93 o
  12   2   5       99.96       76.78      9.21 o
   1   3   5       11.02        6.27      4.24 o
   2   3   5      960.75      862.28     20.04 o
   3   3   5     2381.56     2162.86     50.22 o
   4   3   5     2024.85     1946.89     53.75 o
   5   3   5      916.93      966.17     24.46 o
   6   3   5      192.18      193.81     11.63 o
   7   3   5      374.85      327.60     12.87 o
   8   3   5      517.75      447.60     15.40 o
   9   3   5      370.13      350.18     13.25 o
  10   3   5      116.07      115.34      8.09 o
  11   3   5      121.45       94.61      9.51 o
   0   4   5       72.03      102.86     10.18 o
   1   4   5     1513.73     1513.60     36.04 o
   2   4   5      322.28      330.34      8.99 o
   3   4   5       51.60       66.11      4.46 o
   4   4   5      961.06      940.20     24.00 o
   5   4   5       47.54       51.15      6.70 o
   6   4   5        5.58       15.54      6.19 o
   7   4   5      320.38      310.30     12.48 o
   8   4   5      112.74      105.14      8.21 o
   9   4   5      126.86      124.55      8.17 o
  10   4   5       75.19       61.73      8.01 o
  11   4   5        5.03       -6.78      6.78 o
   1   5   5      303.82      293.54      9.87 o
   2   5   5      260.77      271.79      8.82 o
   3   5   5      348.77      348.07     10.92 o
   4   5   5        1.33       -5.80      5.80 o
   5   5   5        0.27       -6.46      6.46 o
   6   5   5      810.65      830.48     25.67 o
   7   5   5        0.19        2.15      7.41 o
   8   5   5       47.08       51.12      7.02 o
   9   5   5       26.18       29.70      6.80 o
  10   5   5       82.79       61.22      8.44 o
   0   6   5       27.90       18.15      8.34 o
   1   6   5        0.22        0.70      6.18 o
   2   6   5       22.23       26.18      5.80 o
   3   6   5        1.78       10.68      6.70 o
   4   6   5        2.40        3.78      6.83 o
   5   6   5      175.61      180.43     10.43 o
   6   6   5       33.39       33.62      7.08 o
   7   6   5      629.68      644.43     21.37 o
   8   6   5        1.02       -3.11     10.91 o
   1   7   5        0.91       -7.16      7.16 o
   2   7   5       57.87       64.23     15.18 o
   3   7   5       15.91       20.00      7.43 o
   4   7   5       21.19        8.75      9.14 o
   5   7   5       46.68       66.04     14.01 o
   6   7   5      111.67      127.06     12.72 o
   0   8   5       20.09       17.16     11.55 o
   1   8   5       55.05       63.43     11.39 o
   2   8   5       57.63       67.54     11.61 o
   3   8   5      268.44      190.61     25.96 o
   2   0   6     1362.99     1217.83     61.99 o
   3   0   6     1622.72     1311.88     46.12 o
   4   0   6       20.83       17.94      5.17 o
   5   0   6     2500.83     2662.98     79.84 o
   6   0   6     3550.56     4315.05    128.75 o
   7   0   6       13.21        5.73      6.00 o
   8   0   6      655.50      701.29     23.01 o
   9   0   6      483.78      475.02     18.96 o
  10   0   6      307.75      311.97     16.87 o
  11   0   6      239.75      228.80     14.68 o
  12   0   6      329.57      324.10     18.53 o
   1   1   6      247.74      228.03      7.94 o
   2   1   6      314.19      272.83      8.61 o
   3   1   6     1261.19     1198.82     28.20 o
   4   1   6      676.46      583.16     14.59 o
   5   1   6      936.99      981.92     21.60 o
   6   1   6      661.37      710.45     16.17 o
   7   1   6      169.60      195.68      7.23 o
   8   1   6      137.78      153.65      8.85 o
   9   1   6       46.93       61.69      6.11 o
  10   1   6       72.96       74.19      9.19 o
  11   1   6       30.01       28.75      7.96 o
  12   1   6       62.17       51.64      8.57 o
   0   2   6        5.18        0.67      5.52 o
   1   2   6     2427.86     2128.19     49.64 o
   2   2   6     2049.47     1871.22     43.70 o
   3   2   6       31.33       23.75      4.38 o
   4   2   6       80.21       97.53      5.68 o
   5   2   6     8678.26     8545.13    195.61 o
   6   2   6     1902.89     1909.90     42.71 o
   7   2   6       84.79      107.12      6.17 o
   8   2   6      967.87      965.36     23.77 o
   9   2   6       97.95       89.50      7.06 o
  10   2   6      126.86      137.69      8.18 o
  11   2   6        1.98       -7.12      7.12 o
  12   2   6      125.00       94.53      9.49 o
   1   3   6        8.20        0.47      4.33 o
   2   3   6      706.81      624.87     16.61 o
   3   3   6     1380.89     1258.72     31.48 o
   4   3   6     3468.24     3414.97     78.58 o
   5   3   6     1158.53     1055.14     25.27 o
   6   3   6     1211.93     1209.40     30.57 o
   7   3   6       68.36       73.17      6.64 o
   8   3   6      176.47      171.51      8.53 o
   9   3   6      460.68      445.64     14.62 o
  10   3   6      128.52      119.85      8.14 o
  11   3   6       16.95        9.68      7.73 o
   0   4   6       63.85       29.93      8.01 o
   1   4   6        4.34       10.84      4.58 o
   2   4   6     1312.51     1183.79     27.11 o
   3   4   6     1448.86     1350.77     32.21 o
   4   4   6       76.33      118.79      6.22 o
   5   4   6      605.78      619.55     19.70 o
   6   4   6       30.98       29.05      5.94 o
   7   4   6     1477.88     1300.93     35.22 o
   8   4   6      195.92      209.19      9.50 o
   9   4   6      126.16      110.44      7.92 o
  10   4   6       13.79        7.61      6.54 o
   1   5   6        1.44       -1.80      5.29 o
   2   5   6       57.87       60.34      5.68 o
   3   5   6        4.58        8.67      4.97 o
   4   5   6      177.37      184.34      8.71 o
   5   5   6       59.43       52.26      7.53 o
   6   5   6       79.56       90.10      7.44 o
   7   5   6       69.90       80.00      7.34 o
   8   5   6      111.78      121.79      8.33 o
   9   5   6      340.05      334.92     14.04 o
   0   6   6      319.32      288.88     27.19 o
   1   6   6       99.85      103.08      7.41 o
   2   6   6       34.73       20.56      5.96 o
   3   6   6       57.21       71.44      7.65 o
   4   6   6       24.70       49.00      7.37 o
   5   6   6       49.29       72.99      8.05 o
   6   6   6        0.26       -1.93      7.25 o
   7   6   6       15.18       21.68     11.29 o
   8   6   6        0.38       -3.08      7.33 o
   1   7   6      125.45      144.26     13.17 o
   2   7   6        3.37       11.03      7.89 o
   3   7   6       88.24      100.35     13.83 o
   4   7   6        0.21       -8.04      8.04 o
   5   7   6      136.92      160.84     13.18 o
   6   7   6      253.33      294.85     13.75 o
   0   8   6        2.34      -12.21     12.21 o
   1   8   6        2.19        7.53     10.59 o
   2   8   6       11.47       11.67      9.22 o
   1   1   7       44.35       56.61      4.42 o
   2   1   7     4627.78     4442.89    102.44 o
   3   1   7        0.42        4.29      3.91 o
   4   1   7     1694.44     1833.75     40.74 o
   5   1   7       25.67       37.88      4.35 o
   6   1   7      152.15      182.47      6.63 o
   7   1   7      397.57      454.86     11.35 o
   8   1   7      374.86      389.92     11.50 o
   9   1   7      419.86      402.74     12.14 o
  10   1   7       23.44       30.00      7.14 o
  11   1   7        6.38       -0.79      7.37 o
  12   1   7      335.05      288.73     13.24 o
   0   2   7     1834.92     1638.30     57.03 o
   1   2   7      108.39      101.16      6.31 o
   2   2   7      260.09      240.21      7.88 o
   3   2   7      654.22      676.57     16.81 o
   4   2   7      739.61      730.54     18.97 o
   5   2   7      793.49      834.78     20.42 o
   6   2   7      981.27      994.14     24.16 o
   7   2   7      783.30      814.42     21.49 o
   8   2   7       12.44       14.22      5.47 o
   9   2   7       14.14       11.86      6.59 o
  10   2   7       24.59       21.74      6.53 o
  11   2   7       33.64       22.45      8.60 o
  12   2   7       69.23       66.16     13.23 o
   1   3   7        0.06       -3.07      4.96 o
   2   3   7        0.53        4.60      4.37 o
   3   3   7      387.85      350.34     10.22 o
   4   3   7      311.87      319.04     10.18 o
   5   3   7      319.50      291.88      9.00 o
   6   3   7      513.15      487.85     15.07 o
   7   3   7        3.20        2.37      5.59 o
   8   3   7      678.67      625.41     18.59 o
   9   3   7      182.36      178.76      9.19 o
  10   3   7        0.02       -3.19      6.34 o
  11   3   7        5.35        2.98      6.46 o
   0   4   7      335.10      309.70     14.14 o
   1   4   7       22.73       22.00      4.72 o
   2   4   7      141.56      155.79      6.62 o
   3   4   7      234.99      239.82     10.97 o
   4   4   7     1548.49     1510.27     37.80 o
   5   4   7        3.46        7.07      6.02 o
   6   4   7     1565.80     1434.77     38.59 o
   7   4   7      405.29      427.62     14.07 o
   8   4   7      413.53      428.34     14.27 o
   9   4   7      117.58      119.84      8.07 o
  10   4   7        1.09        6.19      6.55 o
   1   5   7       17.79       14.61      5.14 o
   2   5   7      240.91      246.63      8.38 o
   3   5   7        1.86        5.82      4.86 o
   4   5   7       11.47       22.75      6.29 o
   5   5   7       49.54       64.07     10.42 o
   6   5   7     1278.85     1237.19     33.84 o
   7   5   7        3.53       10.87      6.48 o
   8   5   7      130.71      121.71      8.26 o
   9   5   7        2.16        7.87      6.37 o
   0   6   7        3.73       -8.41     10.14 o
   1   6   7        1.38       -3.91      5.99 o
   2   6   7       33.08       22.65      5.90 o
   3   6   7        0.04       -2.80      6.78 o
   4   6   7     1587.72     1532.34     48.52 o
   5   6   7       39.04       50.13      8.21 o
   6   6   7      200.43      237.58     12.82 o
   7   6   7      106.20      135.43      8.97 o
   8   6   7       25.22       40.77      8.14 o
   1   7   7        1.11        1.95      7.45 o
   2   7   7      241.39      263.41     21.28 o
   3   7   7        0.12       -4.05      7.48 o
   4   7   7        0.77       -6.62      7.17 o
   5   7   7       39.40       34.18      9.42 o
   6   7   7       54.57       65.31     12.32 o
   0   8   7       51.79       56.06     14.65 o
   1   8   7       90.48      101.06     20.02 o
   2   8   7       45.98       33.51     14.18 o
   0   0   8      238.87      251.43     13.61 o
   1   0   8       15.27       16.87      5.18 o
   2   0   8       20.38        6.86      5.66 o
   3   0   8     3117.62     2897.81    122.30 o
   4   0   8       87.26       66.99      5.92 o
   5   0   8     9966.64    10277.57    523.53 o
   6   0   8     5559.19     5765.45    171.87 o
   7   0   8      129.43      177.45     10.31 o
   8   0   8      922.86      930.82     29.74 o
   9   0   8       48.26       49.45      8.64 o
  10   0   8       43.92       54.66     10.61 o
  11   0   8       26.10       28.69     13.29 o
  12   0   8      130.04      120.39     15.79 o
   1   1   8      311.20      276.55     10.12 o
   2   1   8      897.22      816.63     19.89 o
   3   1   8      171.24      182.02      6.68 o
   4   1   8       63.48       72.44      5.01 o
   5   1   8      698.31      757.84     17.84 o
   6   1   8     1723.73     1909.82     42.75 o
   7   1   8      154.25      189.69      6.68 o
   8   1   8      265.24      306.50     10.22 o
   9   1   8       56.56       60.84      6.37 o
  10   1   8        0.49        1.02      6.70 o
  11   1   8        4.12       -7.57      7.57 o
  12   1   8       91.12      102.59     12.27 o
   0   2   8        0.59       -4.67     11.59 o
   1   2   8      239.53      238.75      7.76 o
   2   2   8      752.94      708.13     17.58 o
   3   2   8       81.15      109.53      6.32 o
   4   2   8        0.00        0.46      4.16 o
   5   2   8      582.87      622.85     16.70 o
   6   2   8      315.77      301.81      9.34 o
   7   2   8      230.06      223.09      8.65 o
   8   2   8      197.13      204.21      9.87 o
   9   2   8      583.45      566.29     17.27 o
  10   2   8        4.58        0.85      6.48 o
  11   2   8       26.13       19.75      7.33 o
  12   2   8       39.45       32.37      8.19 o
   1   3   8      230.13      226.88     10.32 o
   2   3   8     2001.67     2122.47     49.73 o
   3   3   8     1592.49     1502.34     35.64 o
   4   3   8     1453.67     1321.97     31.43 o
   5   3   8     1374.44     1250.00     33.86 o
   6   3   8       95.52      113.79      7.08 o
   7   3   8      225.05      222.47      9.42 o
   8   3   8      155.71      154.56      8.25 o
   9   3   8      443.58      387.89     13.23 o
  10   3   8        6.15        2.58      6.52 o
  11   3   8       17.96       15.67      6.71 o
   0   4   8       13.81       13.17      6.26 o
   1   4   8       76.54       77.04      5.99 o
   2   4   8      143.94      148.26      7.55 o
   3   4   8      648.29      595.19     15.57 o
   4   4   8      165.03      166.06      7.53 o
   5   4   8      281.35      288.80     16.53 o
   6   4   8      184.56      217.51      9.46 o
   7   4   8     1689.01     1609.13     43.09 o
   8   4   8       27.63       37.63      6.58 o
   9   4   8       69.13       58.14      7.17 o
  10   4   8        0.42       -5.82      6.38 o
   1   5   8       69.99       80.44      7.46 o
   2   5   8      219.02      220.14      8.08 o
   3   5   8        0.03       -5.08      5.08 o
   4   5   8     1288.82     1274.24     34.64 o
   5   5   8      856.49      817.85     24.98 o
   6   5   8      184.30      223.63     10.10 o
   7   5   8        4.04       -2.72      6.42 o
   8   5   8        3.63       -6.31      6.31 o
   9   5   8      165.99      138.89      8.91 o
   0   6   8       20.57       12.73      9.96 o
   1   6   8       34.89       14.57      7.26 o
   2   6   8       89.57       92.45      6.99 o
   3   6   8       45.17       62.01      7.69 o
   4   6   8      208.09      237.86     12.79 o
   5   6   8       24.78        6.51      7.52 o
   6   6   8        0.31        0.28      6.72 o
   7   6   8        3.38        8.13      6.89 o
   8   6   8        9.42        6.27      6.80 o
   1   7   8       88.04       94.34     14.90 o
   2   7   8       56.52       63.36     10.06 o
   3   7   8        4.20        1.86      7.45 o
   4   7   8       77.63       79.32     12.51 o
   5   7   8        1.26       -7.68      7.68 o
   6   7   8      501.99      545.02     19.40 o
   0   8   8       50.45       48.85     17.79 o
   1   8   8       53.13       68.24     20.37 o
   1   1   9      111.12      129.14      5.62 o
   2   1   9        1.81        7.59      4.16 o
   3   1   9     2467.52     2447.44     54.02 o
   4   1   9        8.61        1.18      4.63 o
   5   1   9     1574.11     1767.14     39.43 o
   6   1   9       68.73       66.70      4.86 o
   7   1   9       77.90       98.51      5.69 o
   8   1   9       13.63       12.88      5.06 o
   9   1   9        3.27        6.24      6.37 o
  10   1   9       81.44       77.92      7.78 o
  11   1   9       68.64       77.58      9.29 o
  12   1   9      114.42       98.91     11.95 o
   0   2   9      355.87      306.08     21.78 o
   1   2   9      138.45      173.30      6.59 o
   2   2   9     1339.58     1340.72     31.89 o
   3   2   9     2481.56     2434.83     56.72 o
   4   2   9      479.83      540.35     14.24 o
   5   2   9     2456.74     2503.46     58.11 o
   6   2   9        0.04        0.48      4.36 o
   7   2   9        0.10        1.05      5.20 o
   8   2   9        5.05       -2.77      5.93 o
   9   2   9       71.00       64.46      7.12 o
  10   2   9       10.70        3.70      6.31 o
  11   2   9       34.55       38.79      8.24 o
   1   3   9        1.79        6.46      4.53 o
   2   3   9      996.37      917.43     23.69 o
   3   3   9      124.01      110.92      6.00 o
   4   3   9     1956.60     1854.22     46.05 o
   5   3   9       53.88       69.46      6.12 o
   6   3   9       18.91       23.95      6.03 o
   7   3   9      130.21      123.65      7.51 o
   8   3   9      237.55      231.62      9.70 o
   9   3   9        1.11        3.08      5.91 o
  10   3   9        8.16        2.34      6.39 o
  11   3   9       87.56       95.74      8.10 o
   0   4   9      234.23      224.31     11.61 o
   1   4   9       58.38       42.20      6.31 o
   2   4   9       27.04       42.85      5.23 o
   3   4   9        4.78       10.25      4.86 o
   4   4   9     1708.11     1601.72     40.17 o
   5   4   9     1111.97     1096.32     30.10 o
   6   4   9        1.37       -2.38      5.86 o
   7   4   9     1563.13     1543.25     41.60 o
   8   4   9        6.14       10.33      6.08 o
   9   4   9      152.48      147.02      9.25 o
  10   4   9       98.08       93.12      7.85 o
   1   5   9       73.48       72.31      6.56 o
   2   5   9       22.02       21.97      5.70 o
   3   5   9       16.48       10.60      5.36 o
   4   5   9       18.49       29.25      7.54 o
   5   5   9      522.09      567.43     17.45 o
   6   5   9      298.25      278.25     11.09 o
   7   5   9       66.07       78.47      7.40 o
   8   5   9        4.76        2.23      6.44 o
   9   5   9       64.61       62.37      9.52 o
   0   6   9      752.77      834.22     60.60 o
   1   6   9       71.39       84.39      9.51 o
   2   6   9       19.97       12.15      6.39 o
   3   6   9      170.62      194.91     11.71 o
   4   6   9      188.43      207.02     10.72 o
   5   6   9      340.13      324.78     13.53 o
   6   6   9       45.02       49.91      8.17 o
   7   6   9      347.64      346.81     13.85 o
   8   6   9        1.70       -0.33      6.74 o
   1   7   9       68.91       70.64      8.37 o
   2   7   9      656.89      781.89     43.68 o
   3   7   9        0.70       -3.07      7.53 o
   4   7   9      221.65      248.99     20.41 o
   5   7   9       10.71       16.35      8.45 o
   6   7   9      211.84      234.29     22.91 o
   0   8   9       20.86        9.77     14.21 o
   1   8   9        3.73       -7.49      9.17 o
   0   0  10     3576.25     3254.06    137.18 o
   1   0  10       52.57       56.08      6.13 o
   2   0  10     1538.88     1577.46     52.01 o
   3   0  10      504.15      553.24     26.05 o
   4   0  10     4318.34     4072.66    147.26 o
   5   0  10       38.53       85.69      6.76 o
   6   0  10       51.19       41.85      6.27 o
   7   0  10      625.94      631.95     21.19 o
   8   0  10       55.09       66.13     11.50 o
   9   0  10      366.63      335.94     16.86 o
  10   0  10     1067.74     1001.83     46.20 o
  11   0  10       38.71       27.65     14.25 o
  12   0  10        1.19      -14.40     14.40 o
   1   1  10        4.73       11.21      3.62 o
   2   1  10      826.02      828.78     20.19 o
   3   1  10      683.92      768.61     19.97 o
   4   1  10      129.53      167.89      8.30 o
   5   1  10      205.56      266.59      8.27 o
   6   1  10      120.09      148.14      7.08 o
   7   1  10      261.66      303.70      9.25 o
   8   1  10      359.53      401.63     11.98 o
   9   1  10       24.99       31.99      6.33 o
  10   1  10      180.73      185.03     11.23 o
  11   1  10      133.20      135.34     11.26 o
  12   1  10       34.41        8.94     13.11 o
   0   2  10     1832.85     1825.37     68.25 o
   1   2  10      334.88      297.02      9.70 o
   2   2  10       57.73       70.43      5.23 o
   3   2  10      102.23      137.78      6.22 o
   4   2  10        0.05        3.57      4.62 o
   5   2  10        1.79        1.25      4.71 o
   6   2  10     1437.75     1435.60     34.23 o
   7   2  10      252.52      250.65      9.53 o
   8   2  10        9.61        6.41      6.09 o
   9   2  10       21.92       15.66      6.68 o
  10   2  10        1.36       -5.33      6.40 o
  11   2  10        7.67       -4.93      8.02 o
   1   3  10     1713.53     1558.23     38.80 o
   2   3  10      430.52      435.08     12.73 o
   3   3  10      155.46      138.00      7.07 o
   4   3  10      278.78      286.74      9.28 o
   5   3  10      424.43      467.66     14.41 o
   6   3  10      187.13      201.87      8.92 o
   7   3  10        1.75       -1.36      5.75 o
   8   3  10        2.68       -1.27      6.55 o
   9   3  10       19.56       21.80      6.43 o
  10   3  10      162.07      164.24      9.11 o
  11   3  10        2.90        0.69      6.56 o
   0   4  10        3.15       -5.43      6.60 o
   1   4  10       50.88       32.52      5.50 o
   2   4  10     1323.74     1164.51     28.29 o
   3   4  10        7.30        8.77      5.10 o
   4   4  10        0.82       -5.19      5.19 o
   5   4  10      101.71      114.53      7.66 o
   6   4  10      184.22      213.78      9.48 o
   7   4  10      486.09      461.86     14.95 o
   8   4  10       99.86      113.92      7.83 o
   9   4  10        0.23       -7.45      7.45 o
  10   4  10      195.97      162.12      9.09 o
   1   5  10      273.21      262.82     10.01 o
   2   5  10       48.97       49.62      6.47 o
   3   5  10       32.53       40.43      6.16 o
   4   5  10        0.02        1.86      6.35 o
   5   5  10       21.11       21.20      6.63 o
   6   5  10       73.22       79.43      8.05 o
   7   5  10       17.93       24.19      8.96 o
   8   5  10        3.73       -5.03      6.32 o
   9   5  10       23.71       14.66      6.61 o
   0   6  10       23.02       12.07     10.95 o
   1   6  10      297.89      307.43     15.58 o
   2   6  10      364.89      352.81     17.33 o
   3   6  10      269.93      290.66     12.88 o
   4   6  10      804.14      791.90     23.60 o
   5   6  10      134.35      170.68      9.63 o
   6   6  10      239.10      278.87     12.80 o
   7   6  10      195.64      198.41     12.00 o
   8   6  10       33.68       27.17      7.17 o
   1   7  10       27.81       27.97      7.80 o
   2   7  10      114.95      141.76     10.05 o
   3   7  10        1.61       -4.99      7.74 o
   4   7  10      126.52      141.65      9.92 o
   5   7  10        0.09       -4.07      8.11 o
   1   1  11      975.80      903.44     24.31 o
   2   1  11     4350.04     4341.85    105.85 o
   3   1  11     1964.79     1997.21     49.16 o
   4   1  11      322.06      351.97      9.94 o
   5   1  11      401.60      500.42     12.81 o
   6   1  11      459.69      541.02     13.74 o
   7   1  11      310.13      355.50     10.36 o
   8   1  11      405.98      409.52     12.59 o
   9   1  11        0.09       -4.01      6.29 o
  10   1  11       18.27       21.20      7.17 o
  11   1  11       27.16       39.92     14.30 o
   0   2  11     1862.43     1889.21     70.59 o
   1   2  11     1319.30     1193.76     30.04 o
   2   2  11     2582.76     2478.53     57.90 o
   3   2  11     1896.75     2110.38     49.55 o
   4   2  11     1945.00     1950.88     45.96 o
   5   2  11       26.57       32.72      5.05 o
   6   2  11      497.82      481.57     14.00 o
   7   2  11       73.16       90.09      6.37 o
   8   2  11       40.01       30.34      6.26 o
   9   2  11        3.34       -1.03      6.38 o
  10   2  11      124.15      107.43      8.22 o
  11   2  11       52.88       53.44      7.95 o
   1   3  11      272.87      274.96      9.22 o
   2   3  11      290.47      319.19      9.89 o
   3   3  11      819.06      827.69     20.65 o
   4   3  11      824.51      845.96     20.96 o
   5   3  11       70.98      105.89      6.61 o
   6   3  11       60.81       54.71      5.89 o
   7   3  11       68.60       78.44      6.99 o
   8   3  11      100.75      111.44      7.61 o
   9   3  11       49.61       62.13      7.04 o
  10   3  11        0.14       -3.80      6.47 o
  11   3  11       55.65       53.88      8.23 o
   0   4  11      573.98      558.49     21.65 o
   1   4  11       89.09       89.96      6.00 o
   2   4  11     1103.47     1015.55     25.09 o
   3   4  11      740.15      683.23     17.74 o
   4   4  11      203.57      218.16      8.78 o
   5   4  11      115.44      110.94      7.02 o
   6   4  11      221.28      231.00     10.83 o
   7   4  11       17.70       17.89      6.83 o
   8   4  11      328.70      288.95     11.18 o
   9   4  11      160.62      149.51     10.61 o
  10   4  11       73.12       61.74      8.07 o
   1   5  11       21.20       13.26      6.56 o
   2   5  11        8.25       10.14      5.49 o
   3   5  11      362.39      350.12     12.43 o
   4   5  11      311.63      343.58     11.64 o
   5   5  11      734.35      708.33     21.05 o
   6   5  11       66.07       50.40      7.32 o
   7   5  11      175.30      154.14      9.01 o
   8   5  11      183.29      185.67     14.36 o
   9   5  11      486.81      478.36     22.20 o
   0   6  11      135.37      148.63     14.34 o
   1   6  11       64.77       57.22      7.18 o
   2   6  11       81.36      101.65      7.78 o
   3   6  11      149.02      179.47      9.27 o
   4   6  11      115.11      109.73      9.18 o
   5   6  11      169.03      193.36     10.40 o
   6   6  11      231.55      254.16     14.90 o
   7   6  11       18.36       15.36      8.21 o
   1   7  11      282.96      319.24     22.10 o
   2   7  11       77.54       87.55     11.94 o
   3   7  11       22.78       11.20      8.35 o
   4   7  11      142.38      157.73     15.92 o
   5   7  11       17.86       24.75      8.81 o
   0   0  12      325.61      314.88     25.75 o
   1   0  12        9.94       25.46      6.42 o
   2   0  12       25.24       43.78      7.16 o
   3   0  12       30.23       22.90      7.19 o
   4   0  12      238.79      256.11     12.33 o
   5   0  12      209.20      194.95     10.70 o
   6   0  12      244.68      268.37     11.42 o
   7   0  12       38.22       74.65      7.29 o
   8   0  12       60.22       55.94      7.44 o
   9   0  12      117.36      132.63     12.54 o
  10   0  12       37.00       46.99     24.41 o
  11   0  12        6.83      -13.71     13.71 o
   1   1  12      901.97      803.00     18.63 o
   2   1  12     1100.40     1142.44     27.32 o
   3   1  12        0.56        2.37      4.45 o
   4   1  12        0.55        5.00      4.57 o
   5   1  12      585.92      606.54     15.87 o
   6   1  12       38.45       33.71      5.21 o
   7   1  12       83.60       86.34      5.82 o
   8   1  12      144.72      161.77      7.58 o
   9   1  12      339.97      335.26     14.49 o
  10   1  12       72.16       63.91      8.06 o
  11   1  12       12.93       13.39      9.85 o
   0   2  12      224.96      268.38     14.81 o
   1   2  12     1606.96     1520.43     38.18 o
   2   2  12      252.49      281.09      9.07 o
   3   2  12      448.60      464.39     12.87 o
   4   2  12       52.18       74.79      5.54 o
   5   2  12       11.14       21.97      5.32 o
   6   2  12       42.56       45.01      5.41 o
   7   2  12      160.21      183.03      8.03 o
   8   2  12      260.68      260.81     10.46 o
   9   2  12      179.91      177.55      9.22 o
  10   2  12        0.87       -1.04      6.52 o
  11   2  12       16.95       11.84      7.17 o
   1   3  12       72.23       82.94      6.11 o
   2   3  12       68.89       69.12      5.44 o
   3   3  12       53.12       52.91      5.82 o
   4   3  12      221.96      229.36      8.33 o
   5   3  12      127.32      132.90     10.14 o
   6   3  12      177.49      191.92      8.88 o
   7   3  12       29.66       23.65      6.13 o
   8   3  12        5.72        0.12      6.16 o
   9   3  12        4.22        2.28      6.58 o
  10   3  12       25.23       24.65      6.87 o
  11   3  12        3.75       -2.13      6.61 o
   0   4  12      986.60      976.90     34.70 o
   1   4  12       69.29       65.49      5.59 o
   2   4  12       81.00       99.42      7.85 o
   3   4  12      329.31      339.16     10.87 o
   4   4  12        2.57        4.03      5.55 o
   5   4  12       59.62       61.05      6.19 o
   6   4  12        0.20       -6.57      6.57 o
   7   4  12      244.14      277.65     11.20 o
   8   4  12       37.16       21.39      7.41 o
   9   4  12        0.01       -4.55      6.03 o
  10   4  12        4.39        4.58      6.51 o
   1   5  12      548.72      530.70     15.87 o
   2   5  12        1.13       -2.77      5.89 o
   3   5  12      149.30      164.41      8.24 o
   4   5  12      488.42      492.53     17.69 o
   5   5  12       58.31       68.16      7.61 o
   6   5  12       21.25       18.99      7.37 o
   7   5  12        1.90        1.72      6.45 o
   8   5  12       38.84       29.08      6.99 o
   9   5  12       87.33       78.80      7.61 o
   0   6  12      657.78      661.26     30.09 o
   1   6  12     1478.80     1578.16     53.80 o
   2   6  12       72.40       91.34      7.86 o
   3   6  12      496.70      507.13     21.60 o
   4   6  12       72.03       56.63     11.65 o
   5   6  12       58.32       71.15      9.10 o
   6   6  12       30.34       31.60      9.81 o
   7   6  12       86.83       79.17      7.86 o
   1   7  12       77.15       89.45      9.49 o
   2   7  12       25.34       27.48      9.72 o
   3   7  12        1.59       -8.87      8.87 o
   4   7  12       38.32       25.82      8.21 o
   5   7  12      130.67      121.88     10.48 o
   1   1  13      218.35      250.28      8.81 o
   2   1  13     3182.79     3231.02     74.97 o
   3   1  13      236.68      252.16      8.21 o
   4   1  13        0.35       -2.21      4.78 o
   5   1  13       22.30       21.60      5.09 o
   6   1  13       34.24       29.31      5.23 o
   7   1  13      147.98      165.48      9.88 o
   8   1  13       27.11       31.89      5.92 o
   9   1  13       19.52       16.30      6.67 o
  10   1  13       14.85        1.46      8.47 o
  11   1  13       36.33       18.75     11.80 o
   0   2  13    14286.15    13795.59   1021.08 o
   1   2  13     2256.27     2103.24     51.94 o
   2   2  13      735.31      692.50     17.57 o
   3   2  13        9.26       33.78      5.10 o
   4   2  13      376.31      465.77     13.00 o
   5   2  13       21.79       32.84      5.09 o
   6   2  13      437.20      485.40     20.49 o
   7   2  13       47.83       67.53      6.15 o
   8   2  13      241.29      254.89     11.39 o
   9   2  13       98.41       93.31      7.48 o
  10   2  13        7.66       -6.45      6.73 o
  11   2  13       35.17       45.28      7.81 o
   1   3  13     1067.18     1089.95     26.46 o
   2   3  13       70.44       82.42      5.69 o
   3   3  13      123.31      161.08      7.04 o
   4   3  13       66.33       77.33      5.88 o
   5   3  13       11.53        3.67      5.43 o
   6   3  13       36.45       34.94      6.43 o
   7   3  13      175.29      166.81     11.20 o
   8   3  13      391.84      367.57     12.88 o
   9   3  13       12.24        8.46      6.27 o
  10   3  13       41.54       28.27      6.80 o
   0   4  13      264.56      289.14     23.93 o
   1   4  13      762.82      697.39     19.25 o
   2   4  13     1214.24     1168.50     28.43 o
   3   4  13        3.31       -3.11      5.34 o
   4   4  13      501.63      490.92     14.59 o
   5   4  13       59.17       69.36      6.56 o
   6   4  13       45.41       57.25      7.36 o
   7   4  13       37.74       39.07      6.71 o
   8   4  13       98.77      115.74      7.93 o
   9   4  13      432.18      404.31     20.92 o
  10   4  13      171.88      200.05     12.63 o
   1   5  13        8.55       11.95      7.73 o
   2   5  13      117.03      127.72      7.88 o
   3   5  13       65.87       68.06      6.93 o
   4   5  13      156.71      165.51      8.53 o
   5   5  13      357.83      350.77     12.76 o
   6   5  13      369.88      357.44     19.77 o
   7   5  13        0.79       -6.43      6.43 o
   8   5  13       51.88       62.08      7.65 o
   0   6  13       48.53       59.73     12.65 o
   1   6  13      764.79      787.29     33.16 o
   2   6  13      439.64      460.11     17.02 o
   3   6  13       18.38       28.85      7.23 o
   4   6  13       97.05      108.10      8.90 o
   5   6  13        5.39       15.87      7.48 o
   6   6  13        0.00        3.85      7.99 o
   7   6  13        1.49       -7.11      7.11 o
   1   7  13      307.00      390.48     34.30 o
   2   7  13      103.06      141.12     19.59 o
   3   7  13      213.31      240.87     23.57 o
   4   7  13       34.47       21.36      7.99 o
   1   0  14        1.26       -4.64      6.65 o
   2   0  14      137.58      172.34      9.15 o
   3   0  14      405.36      465.04     18.27 o
   4   0  14     1711.10     1855.78     61.72 o
   5   0  14        6.11        3.98     10.91 o
   6   0  14      805.78      835.16     37.37 o
   7   0  14       36.20       51.31     10.39 o
   8   0  14      208.16      215.02     15.73 o
   9   0  14        8.64        5.62     11.63 o
  10   0  14       24.54       17.08     19.89 o
  11   0  14      364.77      348.18     26.92 o
   1   1  14       52.94       40.54      4.76 o
   2   1  14      223.02      253.13      9.67 o
   3   1  14       46.50       45.14      5.01 o
   4   1  14       25.76       16.72      4.76 o
   5   1  14       82.50       76.74      5.83 o
   6   1  14      179.52      187.51      8.54 o
   7   1  14        8.71       24.29      5.30 o
   8   1  14        9.45        9.23      5.55 o
   9   1  14      175.94      153.74     11.03 o
  10   1  14        5.46       14.01      9.54 o
  11   1  14        2.05        2.07     10.06 o
   0   2  14      182.90      177.13     10.23 o
   1   2  14        0.32        6.23      4.67 o
   2   2  14        4.92        1.03      4.83 o
   3   2  14      580.67      587.52     15.45 o
   4   2  14      389.54      416.46     11.92 o
   5   2  14       10.74       13.23      5.04 o
   6   2  14      192.70      219.19      8.81 o
   7   2  14       18.58       27.27      9.17 o
   8   2  14      102.96      117.22      8.59 o
   9   2  14      110.44      118.97      8.95 o
  10   2  14      179.12      150.51      9.40 o
  11   2  14       38.40       34.89      9.38 o
   1   3  14      444.87      424.72     11.81 o
   2   3  14      555.02      562.25     14.91 o
   3   3  14        0.56       -5.06      5.06 o
   4   3  14       17.79       24.64      5.24 o
   5   3  14        1.78       -3.50      5.64 o
   6   3  14       69.30       71.25      6.81 o
   7   3  14       18.42       11.50      6.49 o
   8   3  14      224.59      210.57      9.75 o
   9   3  14      257.18      266.74     13.58 o
  10   3  14        7.19       12.75      6.77 o
   0   4  14      100.32       77.24     11.31 o
   1   4  14      497.68      498.61     14.92 o
   2   4  14        8.54        9.38      5.25 o
   3   4  14       85.62       72.78      6.59 o
   4   4  14       32.62       25.29      6.09 o
   5   4  14       14.78       18.08      5.91 o
   6   4  14      269.64      253.30     11.28 o
   7   4  14        2.64       -0.77      6.29 o
   8   4  14      112.50      117.62      8.35 o
   9   4  14       38.40       33.94      6.76 o
   1   5  14     1379.87     1254.20     34.66 o
   2   5  14       11.30        3.30      6.61 o
   3   5  14       80.32       82.48      7.43 o
   4   5  14      119.82      127.10      7.90 o
   5   5  14       30.51       37.48      7.12 o
   6   5  14       37.71       34.43      7.45 o
   7   5  14       50.22       46.02      7.07 o
   8   5  14       46.06       47.24      7.38 o
   0   6  14      169.49      204.40     24.72 o
   1   6  14       57.26       78.06      8.96 o
   2   6  14       11.70        8.34      7.96 o
   3   6  14      240.49      239.02     10.87 o
   4   6  14        0.17       -7.35      7.35 o
   5   6  14       28.69       23.04      7.73 o
   6   6  14       52.10       48.92      8.66 o
   7   6  14        0.91       -7.27      8.16 o
   1   7  14      497.75      544.25     35.92 o
   2   7  14       12.04       -5.34      8.15 o
   3   7  14      102.84       98.98     12.79 o
   4   7  14       24.14       26.94     12.48 o
   1   1  15      191.54      231.87      9.34 o
   2   1  15      611.39      589.68     14.93 o
   3   1  15       27.26       26.22      4.81 o
   4   1  15      226.21      211.10      7.71 o
   5   1  15      277.45      268.82     14.10 o
   6   1  15        0.03       -4.69      4.69 o
   7   1  15       60.14       62.02      5.87 o
   8   1  15        0.68       -3.81      5.58 o
   9   1  15       64.48       75.36      8.50 o
  10   1  15       16.07       -1.24      8.55 o
  11   1  15       13.37       13.38     10.14 o
   0   2  15        0.11        0.37      5.53 o
   1   2  15     1425.42     1342.89     33.95 o
   2   2  15        0.01        6.80      4.84 o
   3   2  15      212.64      232.96      8.52 o
   4   2  15      111.18      129.29      6.67 o
   5   2  15       59.07       66.54      5.90 o
   6   2  15       74.33       95.34      7.36 o
   7   2  15       14.27       11.95      5.52 o
   8   2  15       33.54       26.41      6.34 o
   9   2  15      120.10      136.25      9.86 o
  10   2  15        6.95        2.41      6.59 o
  11   2  15        4.90       -3.15      8.31 o
   1   3  15      110.10      110.27      6.52 o
   2   3  15      492.70      556.30     14.93 o
   3   3  15      868.74      868.80     21.71 o
   4   3  15        5.71        5.22      5.27 o
   5   3  15       13.72       10.76      5.79 o
   6   3  15       15.18       19.37      6.24 o
   7   3  15       75.45       69.84      7.29 o
   8   3  15       49.08       52.37      6.96 o
   9   3  15       87.39       83.38      7.47 o
  10   3  15       27.51       36.87      7.07 o
   0   4  15     2183.40     2009.12     76.01 o
   1   4  15     1024.96     1031.47     27.13 o
   2   4  15      274.07      240.30      9.76 o
   3   4  15      493.10      446.49     13.60 o
   4   4  15       50.40       47.20      6.29 o
   5   4  15       53.79       56.30      6.56 o
   6   4  15       12.95       15.28      6.81 o
   7   4  15       19.29       12.78      7.21 o
   8   4  15        1.57       -2.90      6.20 o
   9   4  15      339.00      324.29     12.90 o
   1   5  15     1648.55     1615.98     43.86 o
   2   5  15      240.01      260.08     10.51 o
   3   5  15      421.14      415.79     14.10 o
   4   5  15       39.93       38.62      6.56 o
   5   5  15       47.38       40.51      7.08 o
   6   5  15        1.07        0.41      6.88 o
   7   5  15       67.56       53.61      8.10 o
   8   5  15      118.45      121.38      8.43 o
   0   6  15       23.24       21.31     13.11 o
   1   6  15     1281.21     1368.90     60.87 o
   2   6  15      209.62      212.72     13.62 o
   3   6  15      150.66      178.80     10.62 o
   4   6  15      115.51      117.07     10.92 o
   5   6  15       18.71       15.93      7.91 o
   6   6  15        5.53        3.73      7.39 o
   1   7  15       17.87       27.19      8.55 o
   2   7  15       25.72       35.11      8.71 o
   3   7  15       69.47       58.90     10.29 o
   4   7  15       49.67       35.46      9.75 o
   0   0  16      508.20      575.74     46.38 o
   1   0  16     4318.89     3999.16    145.33 o
   2   0  16      478.64      537.32     20.46 o
   3   0  16     1107.86     1137.87     39.13 o
   4   0  16     2544.08     2737.04    101.45 o
   5   0  16     1578.37     1619.27     54.42 o
   6   0  16        0.57       -2.57      7.47 o
   7   0  16        2.34        2.06     11.73 o
   8   0  16       44.95       47.62      9.09 o
   9   0  16      156.95      165.51     14.58 o
  10   0  16      275.47      291.36     28.13 o
  11   0  16        0.03       -4.45     14.48 o
   1   1  16      484.20      509.00     13.95 o
   2   1  16     4319.95     4537.92     99.63 o
   3   1  16      273.27      289.95      9.00 o
   4   1  16       31.48       42.15      5.68 o
   5   1  16      171.62      212.98      9.03 o
   6   1  16       42.91       66.70      5.70 o
   7   1  16       81.47      101.35      8.88 o
   8   1  16       61.14       74.07      7.44 o
   9   1  16       29.73       26.41      7.89 o
  10   1  16       31.67       43.00      9.22 o
  11   1  16      222.83      197.74     17.69 o
   0   2  16     1338.01     1153.99     43.18 o
   1   2  16       43.25       56.19      5.43 o
   2   2  16      112.39      137.81      8.25 o
   3   2  16      129.79      127.55      6.72 o
   4   2  16        0.87       -3.57      5.13 o
   5   2  16        2.71        4.77      5.26 o
   6   2  16      114.94      130.62      9.32 o
   7   2  16      187.68      195.96     13.22 o
   8   2  16        0.81       -3.74      5.97 o
   9   2  16        0.62       -3.99      6.44 o
  10   2  16      491.93      498.79     21.61 o
   1   3  16      780.61      718.08     18.36 o
   2   3  16       27.21       49.38      5.52 o
   3   3  16        1.08       -5.18      5.18 o
   4   3  16       68.55       83.76      6.27 o
   5   3  16      611.70      639.84     23.04 o
   6   3  16        9.24        0.42      7.70 o
   7   3  16        3.13        0.71      6.18 o
   8   3  16      526.36      513.06     18.75 o
   9   3  16      888.21      921.50     28.23 o
  10   3  16      260.06      223.47     10.96 o
   0   4  16        5.28       -2.57     12.04 o
   1   4  16       52.05       52.88      6.62 o
   2   4  16      558.82      552.16     16.97 o
   3   4  16     1293.14     1274.79     32.74 o
   4   4  16      171.22      185.87      8.73 o
   5   4  16       24.92       27.63      6.21 o
   6   4  16       45.28       35.43      7.09 o
   7   4  16       14.77       12.21      7.24 o
   8   4  16       18.24       21.30      9.83 o
   9   4  16        0.07       -6.66      6.66 o
   1   5  16      124.22      133.10      9.36 o
   2   5  16      164.88      176.46     10.08 o
   3   5  16      188.27      190.45      9.69 o
   4   5  16      321.73      281.34     11.27 o
   5   5  16        6.72        5.17      6.86 o
   6   5  16        9.01       -6.90      6.90 o
   7   5  16       16.93       17.50      7.81 o
   8   5  16       21.43       16.59      6.86 o
   0   6  16      475.17      496.39     66.68 o
   1   6  16       47.68       57.55      8.38 o
   2   6  16       22.87       18.18      8.66 o
   3   6  16        5.95       -6.57      7.77 o
   4   6  16       35.80       48.76      8.56 o
   5   6  16       52.79       45.32      8.07 o
   6   6  16       10.00       -7.31      7.31 o
   1   7  16       95.26       98.42     11.95 o
   2   7  16      250.74      325.04     18.79 o
   3   7  16       10.42       12.06      9.30 o
   1   1  17      131.48      149.52      6.55 o
   2   1  17      916.90      947.73     22.05 o
   3   1  17       18.64       27.56      4.99 o
   4   1  17      211.57      232.12      8.27 o
   5   1  17      287.09      292.04     10.63 o
   6   1  17        0.91        1.34      5.01 o
   7   1  17       47.07       57.11      6.46 o
   8   1  17      202.27      212.21     10.18 o
   9   1  17       30.48       44.48      8.34 o
  10   1  17       82.45       82.47      9.85 o
   0   2  17     1330.85     1174.63     43.97 o
   1   2  17      174.91      160.88      7.59 o
   2   2  17       21.69       37.05      5.41 o
   3   2  17      122.28      153.88      7.14 o
   4   2  17      106.39      124.67      6.97 o
   5   2  17       32.95       33.41      5.74 o
   6   2  17        1.25       -4.29      6.04 o
   7   2  17        3.42        1.89      5.54 o
   8   2  17      168.00      177.77     12.12 o
   9   2  17       94.74      108.29      9.24 o
  10   2  17      266.48      264.22     14.48 o
   1   3  17       26.63       30.48      5.45 o
   2   3  17      233.72      235.14      8.91 o
   3   3  17      297.92      303.52     10.15 o
   4   3  17      148.69      153.49      7.41 o
   5   3  17      321.58      301.31     10.71 o
   6   3  17       96.30      108.30      7.34 o
   7   3  17      472.32      523.01     16.66 o
   8   3  17      167.63      161.58     10.29 o
   9   3  17      406.27      440.96     14.94 o
  10   3  17       89.59       78.45      7.80 o
   0   4  17      292.31      252.39     38.73 o
   1   4  17       31.48       27.63      7.13 o
   2   4  17      688.48      682.98     19.35 o
   3   4  17      764.21      709.41     18.72 o
   4   4  17      901.02      895.33     23.98 o
   5   4  17        2.53        0.66      6.00 o
   6   4  17      125.89      124.35      8.56 o
   7   4  17      239.93      225.45     13.77 o
   8   4  17        0.00       -1.54      6.32 o
   9   4  17      209.68      213.79     11.11 o
   1   5  17      397.56      409.34     14.72 o
   2   5  17        0.75        0.13      7.24 o
   3   5  17       85.10       87.35      8.02 o
   4   5  17       72.49       77.34      8.03 o
   5   5  17       57.62       36.95      7.59 o
   6   5  17        5.40       -1.25      7.10 o
   7   5  17        4.87        2.05      7.53 o
   0   6  17      730.90      746.85     70.82 o
   1   6  17       25.70       24.76      8.14 o
   2   6  17      225.87      252.13     12.98 o
   3   6  17        5.78       -6.27      7.66 o
   4   6  17        2.83       -4.34      8.71 o
   5   6  17        3.36       -4.18      7.44 o
   6   6  17      104.01      107.71     13.65 o
   1   7  17      114.15      126.61     18.13 o
   2   7  17       17.66       22.56      8.67 o
   0   0  18     1127.04     1366.59     59.55 o
   1   0  18       42.42       73.68      6.73 o
   2   0  18        7.00        1.96      9.81 o
   3   0  18      417.66      410.80     17.21 o
   4   0  18      154.75      187.68     11.60 o
   5   0  18      516.59      576.71     24.97 o
   6   0  18      695.90      685.15     29.98 o
   7   0  18       77.95      112.01     13.77 o
   8   0  18        3.70       -9.78     11.91 o
   9   0  18      296.08      352.04     20.93 o
  10   0  18        5.09        4.38     14.81 o
   1   1  18        0.07       -4.40      4.40 o
   2   1  18      616.18      634.14     15.64 o
   3   1  18     1645.93     1642.99     39.07 o
   4   1  18       49.18       61.15      5.90 o
   5   1  18        8.40        8.73      5.55 o
   6   1  18      723.34      768.32     19.89 o
   7   1  18      402.76      457.96     15.30 o
   8   1  18     1319.43     1442.71     39.42 o
   9   1  18        7.25        8.92      8.11 o
  10   1  18       19.59       14.86      8.67 o
   0   2  18        1.12        9.09      5.80 o
   1   2  18      383.31      324.66     10.19 o
   2   2  18     1663.91     1592.53     37.88 o
   3   2  18       51.11       45.09      5.72 o
   4   2  18      652.63      664.85     17.55 o
   5   2  18        9.58       22.27      5.85 o
   6   2  18       78.02      121.06      8.45 o
   7   2  18      701.13      753.48     20.79 o
   8   2  18       46.20       38.24      6.67 o
   9   2  18      716.28      722.34     25.66 o
  10   2  18      146.72      161.56     16.08 o
   1   3  18        0.23       -6.09      6.09 o
   2   3  18      149.78      160.04      7.61 o
   3   3  18      442.77      441.30     12.78 o
   4   3  18      376.98      334.36     10.92 o
   5   3  18      261.80      296.22     11.76 o
   6   3  18      167.88      161.73      8.43 o
   7   3  18       89.46       80.24      7.45 o
   8   3  18      726.91      814.59     23.84 o
   9   3  18       85.39      106.02      8.11 o
   0   4  18      120.49      107.03     11.47 o
   1   4  18     1219.98     1153.67     32.39 o
   2   4  18       11.31        1.30      6.59 o
   3   4  18      140.17      166.01      8.85 o
   4   4  18      267.91      295.25     10.86 o
   5   4  18       90.29       96.00      7.29 o
   6   4  18      512.17      472.18     15.66 o
   7   4  18      726.74      729.68     30.64 o
   8   4  18       14.27       12.00      6.81 o
   1   5  18        2.09       13.42      7.54 o
   2   5  18      318.85      280.83     14.02 o
   3   5  18       38.19       25.79      8.05 o
   4   5  18       49.02       34.54      7.41 o
   5   5  18      171.84      152.69     16.47 o
   6   5  18       27.67       28.96      7.88 o
   7   5  18        1.64       -6.39      7.47 o
   0   6  18       48.05       57.85     11.87 o
   1   6  18      352.66      355.03     21.01 o
   2   6  18      115.61      119.60      9.85 o
   3   6  18      113.22      120.42     10.01 o
   4   6  18        0.03       -6.60      8.51 o
   5   6  18        3.79        3.47      8.55 o
   1   7  18       41.42       45.26      9.50 o
   1   1  19       71.83       75.33      5.34 o
   2   1  19       52.29       63.78      5.51 o
   3   1  19      580.58      593.86     16.11 o
   4   1  19       82.66      101.16      6.64 o
   5   1  19       23.84       20.24      5.78 o
   6   1  19      239.49      262.75      9.58 o
   7   1  19      567.96      626.27     22.85 o
   8   1  19      140.13      194.66     10.10 o
   9   1  19        1.84       -4.49      8.63 o
  10   1  19       10.04       14.48      9.07 o
   0   2  19      795.20      756.90     29.70 o
   1   2  19      345.68      347.25     11.56 o
   2   2  19       30.56       29.40      5.61 o
   3   2  19       70.33       79.07      6.20 o
   4   2  19      204.51      208.94      8.67 o
   5   2  19       77.77       79.66      6.57 o
   6   2  19      180.98      201.63      9.76 o
   7   2  19     1967.07     2050.85     51.43 o
   8   2  19       28.88       42.77      7.98 o
   9   2  19       14.92       -4.73     10.08 o
  10   2  19        1.41        4.90      9.06 o
   1   3  19       29.27       19.12      7.01 o
   2   3  19       73.39       77.01      6.39 o
   3   3  19       29.67       26.62      6.11 o
   4   3  19       62.35       54.51      6.28 o
   5   3  19      955.44      937.82     25.00 o
   6   3  19       77.50       79.71      7.29 o
   7   3  19        3.77       -2.27      7.44 o
   8   3  19        2.86       -2.07      6.95 o
   9   3  19      286.52      252.33     14.48 o
   0   4  19        5.04       22.06      9.97 o
   1   4  19       33.97       44.87      7.49 o
   2   4  19      495.83      465.98     15.49 o
   3   4  19      450.49      457.54     14.57 o
   4   4  19        5.03       -4.51      6.82 o
   5   4  19       86.11       88.89      7.61 o
   6   4  19       21.93       21.04      7.26 o
   7   4  19      111.37      118.42      9.29 o
   8   4  19        1.25       -1.78      8.49 o
   1   5  19        1.19        2.22      7.74 o
   2   5  19      189.91      178.16     10.29 o
   3   5  19        8.45        2.05      8.04 o
   4   5  19      366.58      355.74     13.87 o
   5   5  19        7.16       -1.07      7.54 o
   6   5  19       13.59        1.34      7.46 o
   7   5  19        1.81       -7.13      7.57 o
   0   6  19       52.79       47.97     11.48 o
   1   6  19        9.30        3.04      7.98 o
   2   6  19       12.67        1.66      8.56 o
   3   6  19      241.14      255.02     14.48 o
   4   6  19        0.83        5.30      8.75 o
   5   6  19       33.39       27.45      9.04 o
   0   0  20     1477.77     1494.07     64.95 o
   1   0  20      265.56      254.49     11.29 o
   2   0  20     1063.29     1071.42     39.53 o
   3   0  20      276.04      275.19     14.07 o
   4   0  20      640.99      687.02     26.16 o
   5   0  20      722.04      791.03     40.02 o
   6   0  20     1374.46     1467.64     56.59 o
   7   0  20       28.59       24.75      9.42 o
   8   0  20     1363.63     1445.71     75.74 o
   9   0  20       59.81       67.13     24.48 o
  10   0  20       28.14       31.69     15.93 o
   1   1  20        0.46       -1.69      4.63 o
   2   1  20      321.05      314.16      9.68 o
   3   1  20      651.36      699.68     17.54 o
   4   1  20      329.56      337.99     10.99 o
   5   1  20       66.42      103.34      7.55 o
   6   1  20       12.05       17.63      6.30 o
   7   1  20      750.30      844.46     24.63 o
   8   1  20      270.36      287.38     15.81 o
   9   1  20       38.86       35.86      9.29 o
  10   1  20       90.66      102.86     10.77 o
   0   2  20        5.64       -2.30      7.78 o
   1   2  20      146.16      165.46      7.94 o
   2   2  20     1308.88     1205.92     29.42 o
   3   2  20       40.31       33.77      5.88 o
   4   2  20        2.54        4.28      5.83 o
   5   2  20     1407.09     1418.02     34.53 o
   6   2  20     2403.34     2638.82     69.60 o
   7   2  20      136.51      151.40      8.16 o
   8   2  20      570.23      589.63     21.48 o
   9   2  20       45.98       47.65     11.39 o
   1   3  20        7.50        3.78      8.21 o
   2   3  20      644.10      576.10     16.85 o
   3   3  20      518.62      486.53     14.02 o
   4   3  20      451.62      482.00     13.99 o
   5   3  20      127.15      157.33      8.38 o
   6   3  20      962.81      960.24     26.64 o
   7   3  20       63.43       55.78      8.42 o
   8   3  20       16.61       15.81      6.79 o
   9   3  20       37.96       39.11      8.39 o
   0   4  20       90.06       81.32     11.19 o
   1   4  20       97.39      103.03      8.60 o
   2   4  20      301.22      293.52     13.11 o
   3   4  20       11.21        3.13      7.18 o
   4   4  20       40.22       45.45      7.59 o
   5   4  20       42.49       22.44      6.50 o
   6   4  20       36.26       52.08      7.49 o
   7   4  20        3.98       -7.62      7.62 o
   8   4  20      246.43      229.45     13.72 o
   1   5  20       82.00       64.74      8.58 o
   2   5  20       13.71       -2.51      7.56 o
   3   5  20       47.31       60.11      8.69 o
   4   5  20       12.73        7.94      8.00 o
   5   5  20       58.71       37.88      7.98 o
   6   5  20      136.69      124.14      9.68 o
   0   6  20       10.67       -0.47     10.48 o
   1   6  20        0.57       -6.80      8.24 o
   2   6  20        2.41       -8.37      8.37 o
   3   6  20       34.79       43.58      8.78 o
   4   6  20        1.17       -8.57      8.57 o
   1   1  21      291.43      311.84      9.43 o
   2   1  21       59.01       55.40      5.79 o
   3   1  21      643.42      713.74     18.74 o
   4   1  21     1611.39     1682.09     40.12 o
   5   1  21       54.13       73.86      7.27 o
   6   1  21      739.90      803.20     22.45 o
   7   1  21       10.46        9.94      6.51 o
   8   1  21      244.02      301.55     12.88 o
   9   1  21      106.04      117.68     10.61 o
   0   2  21      785.24      761.32     31.09 o
   1   2  21       22.75       25.42      5.46 o
   2   2  21       56.83       70.48      6.40 o
   3   2  21      409.56      376.08     11.87 o
   4   2  21      134.98      153.85      8.00 o
   5   2  21      205.12      249.45      9.88 o
   6   2  21       49.43      104.48      8.05 o
   7   2  21      556.90      623.76     19.43 o
   8   2  21       60.52       82.37      8.74 o
   9   2  21       64.97       64.01      8.77 o
   1   3  21        0.09        0.67      7.38 o
   2   3  21       23.60       20.41      7.18 o
   3   3  21       25.49       24.52      6.27 o
   4   3  21       89.81       82.68      6.85 o
   5   3  21       88.85       78.31      7.28 o
   6   3  21        9.50       11.71      6.38 o
   7   3  21       84.32       57.34      9.26 o
   8   3  21       15.67       18.69      6.62 o
   0   4  21      157.78      140.43     12.65 o
   1   4  21       38.74       23.42      8.21 o
   2   4  21      149.78      125.50      9.15 o
   3   4  21        9.02        4.60      7.36 o
   4   4  21      359.39      374.08     13.69 o
   5   4  21      251.25      208.51     14.21 o
   6   4  21      117.59       94.94     10.53 o
   7   4  21       59.08       38.39      8.21 o
   1   5  21       62.16       59.77      9.00 o
   2   5  21      201.69      189.38     11.81 o
   3   5  21        3.03        0.30      8.19 o
   4   5  21        3.16       -0.24      8.17 o
   5   5  21       21.94       24.23      9.13 o
   6   5  21       32.64       28.36      8.13 o
   0   6  21      197.05      205.07     20.19 o
   1   6  21        2.10        1.03      8.46 o
   2   6  21        7.96        0.67      8.62 o
   3   6  21        5.63        3.55      8.44 o
   4   6  21      106.10      106.80     10.71 o
   0   0  22      883.37      769.28     35.47 o
   1   0  22      149.39      127.84      8.77 o
   2   0  22       52.74       71.80      8.90 o
   3   0  22      742.06      707.83     29.42 o
   4   0  22       64.66       86.17     10.59 o
   5   0  22    10830.48    12349.57    451.68 o
   6   0  22      487.62      511.72     23.74 o
   7   0  22      102.30      118.96     12.41 o
   8   0  22       86.14      118.81     13.64 o
   9   0  22       99.70      164.75     15.39 o
   1   1  22        0.23        2.37      5.07 o
   2   1  22      116.49      117.78      6.86 o
   3   1  22       22.19       21.71      5.98 o
   4   1  22      116.33      144.32      8.42 o
   5   1  22      209.34      233.49     10.39 o
   6   1  22     1912.70     2164.03     57.81 o
   7   1  22      237.61      281.50     12.23 o
   8   1  22      460.70      562.70     19.29 o
   9   1  22      116.14      178.01     21.19 o
   0   2  22      119.15      128.76     11.91 o
   1   2  22       58.08       53.75      6.23 o
   2   2  22      357.22      354.25     11.32 o
   3   2  22       17.62       17.05      6.07 o
   4   2  22       18.12       22.90      6.19 o
   5   2  22     1636.30     1846.47     44.38 o
   6   2  22      438.64      443.86     18.47 o
   7   2  22        7.70       -1.22      6.88 o
   8   2  22      298.49      304.77     18.26 o
   9   2  22      768.57      795.42     35.56 o
   1   3  22       22.84       35.10      7.30 o
   2   3  22        2.63       -1.81      7.19 o
   3   3  22      179.22      201.00      9.84 o
   4   3  22      398.96      384.66     12.85 o
   5   3  22       41.06       27.27      6.68 o
   6   3  22       26.82       30.20      8.17 o
   7   3  22        7.32        1.85      7.73 o
   8   3  22       13.19       11.56      7.73 o
   0   4  22       34.87       30.58     10.50 o
   1   4  22        7.15       21.80      7.86 o
   2   4  22      116.01      124.50      9.42 o
   3   4  22       81.63       85.56      8.70 o
   4   4  22        7.82        8.29      7.80 o
   5   4  22      644.28      630.07     26.69 o
   6   4  22       68.30       62.86     10.39 o
   7   4  22      112.48       94.23      8.86 o
   1   5  22        0.61        3.04      8.22 o
   2   5  22       26.63       34.93      8.39 o
   3   5  22       77.61       78.14      9.35 o
   4   5  22       20.69       20.96      8.26 o
   5   5  22        0.38        2.98      8.92 o
   0   6  22        0.79       -6.81     10.64 o
   1   6  22        0.30       -3.45      8.55 o
   2   6  22        1.22       -4.23      8.52 o
   3   6  22      121.13      137.48     10.65 o
   1   1  23       73.51       80.70      6.00 o
   2   1  23       10.19       -2.77      5.58 o
   3   1  23        1.97       -2.72      6.33 o
   4   1  23       95.72      113.44      7.93 o
   5   1  23      729.52      792.01     22.36 o
   6   1  23      248.87      261.22     11.33 o
   7   1  23        4.37        8.61      8.69 o
   8   1  23      272.75      350.27     14.26 o
   9   1  23        0.04       -0.73      7.08 o
   0   2  23      214.41      186.21     13.58 o
   1   2  23        8.10        6.14      6.91 o
   2   2  23      437.82      458.27     17.84 o
   3   2  23       26.28       16.33      6.33 o
   4   2  23      532.40      563.97     20.85 o
   5   2  23       62.57       41.95      7.42 o
   6   2  23        0.08       -2.41      6.95 o
   7   2  23       11.82       16.66      7.20 o
   8   2  23       83.90       87.47      8.22 o
   1   3  23        5.59       -2.13      6.97 o
   2   3  23        4.50        4.71      7.28 o
   3   3  23      264.77      242.61     12.20 o
   4   3  23       24.11       21.34      8.63 o
   5   3  23       70.46       60.20      7.19 o
   6   3  23       57.79       34.42      7.04 o
   7   3  23        5.60       -6.33      7.74 o
   8   3  23      137.31      126.79      9.84 o
   0   4  23       79.03      101.01     12.26 o
   1   4  23        0.71       -3.08      7.14 o
   2   4  23        7.92       10.07      7.72 o
   3   4  23      293.51      267.77     21.38 o
   4   4  23      240.25      236.21     15.96 o
   5   4  23       36.80       33.69      7.88 o
   6   4  23        8.68        0.19      8.01 o
   7   4  23       20.51        0.68      7.65 o
   1   5  23       10.29       14.34      7.77 o
   2   5  23        0.06       -2.43      7.82 o
   3   5  23       87.55       75.78      9.35 o
   4   5  23       42.65       26.70      8.50 o
   5   5  23      104.21      109.89     14.58 o
   0   6  23        1.21       -7.08     11.02 o
   1   6  23        4.75       -8.01      8.01 o
   0   0  24     1000.65      997.76     77.30 o
   1   0  24     1326.84     1358.65     47.52 o
   2   0  24     1707.21     1682.07     72.87 o
   3   0  24      341.06      376.78     17.08 o
   4   0  24     6187.98     7004.05    257.31 o
   5   0  24      143.87      181.27     13.83 o
   6   0  24       40.65       49.53     10.39 o
   7   0  24      459.50      516.60     24.61 o
   8   0  24        0.01       -6.63     10.22 o
   9   0  24       73.45       63.91     18.96 o
   1   1  24      197.57      193.92      8.56 o
   2   1  24      627.52      641.49     17.32 o
   3   1  24     2338.85     2325.22     61.50 o
   4   1  24      150.73      170.02      9.54 o
   5   1  24      180.78      230.88     10.58 o
   6   1  24      106.31      150.65     13.85 o
   7   1  24       86.00      116.50     11.81 o
   8   1  24      284.70      340.46     19.28 o
   0   2  24        5.66       -9.78      9.78 o
   1   2  24      226.32      224.42     10.68 o
   2   2  24        7.88        6.08      7.51 o
   3   2  24       10.24        8.83      6.55 o
   4   2  24      770.31      781.55     21.90 o
   5   2  24      107.10      124.35      8.59 o
   6   2  24      959.82      970.29     27.92 o
   7   2  24       11.59        7.68      7.19 o
   8   2  24      229.08      245.89     11.70 o
   1   3  24      176.94      176.17      9.69 o
   2   3  24      174.89      173.75     10.35 o
   3   3  24     1290.89     1138.13     31.95 o
   4   3  24      171.46      167.06      9.63 o
   5   3  24      307.67      302.51     11.52 o
   6   3  24      104.90      103.91      8.52 o
   7   3  24       27.28       32.03      8.14 o
   0   4  24       44.66       21.94     10.89 o
   1   4  24       19.14       17.18      7.63 o
   2   4  24        9.67       -0.42      8.17 o
   3   4  24       20.06       20.85      7.97 o
   4   4  24       83.55       62.85      8.56 o
   5   4  24        4.32       -1.95      7.98 o
   6   4  24       56.37       45.19      8.59 o
   1   5  24       34.39       36.54      8.10 o
   2   5  24        2.46       -1.47      8.05 o
   3   5  24        0.72       -8.40      8.40 o
   4   5  24        2.11       -0.71      8.41 o
   1   1  25        0.00       -0.41      6.46 o
   2   1  25      760.87      672.58     19.01 o
   3   1  25      103.95       97.94      8.09 o
   4   1  25      128.54      146.86      8.87 o
   5   1  25      328.31      438.10     15.45 o
   6   1  25       12.32       18.05      7.01 o
   7   1  25      360.69      395.72     15.29 o
   8   1  25       36.04       51.03      8.83 o
   0   2  25        0.41       -9.40     10.05 o
   1   2  25       40.95       50.02      7.74 o
   2   2  25       17.42       26.42      7.29 o
   3   2  25      431.26      410.57     13.04 o
   4   2  25      111.49       90.87      7.83 o
   5   2  25       27.52       37.60      7.34 o
   6   2  25       11.99        7.98      7.27 o
   7   2  25        6.32       -2.36     10.27 o
   8   2  25        3.29       -6.82      6.82 o
   1   3  25      161.08      115.03      8.71 o
   2   3  25       78.99       60.82      8.65 o
   3   3  25       84.17      131.21      9.39 o
   4   3  25       47.74       52.60      8.14 o
   5   3  25        1.99       -7.49      9.34 o
   6   3  25        1.51       -4.33      7.13 o
   7   3  25       39.61       34.25      7.89 o
   0   4  25       31.99       28.76     11.15 o
   1   4  25      300.38      252.85     12.79 o
   2   4  25       93.18       91.27      9.41 o
   3   4  25        8.24       15.31      7.90 o
   4   4  25        7.84        5.44      7.86 o
   5   4  25        0.07       -7.97      7.97 o
   6   4  25       20.42        3.55      8.09 o
   1   5  25      282.54      251.09     23.76 o
   2   5  25        4.59       16.95      8.81 o
   3   5  25       24.32       19.91      9.00 o
   0   0  26     1983.02     1843.99    123.39 o
   1   0  26      484.51      499.73     21.90 o
   2   0  26       56.18       46.96      9.56 o
   3   0  26       92.48      116.36     12.41 o
   4   0  26       63.38       50.31     10.71 o
   5   0  26       51.24       60.06     11.06 o
   6   0  26      611.64      663.79     29.49 o
   7   0  26      890.37     1005.31     41.31 o
   8   0  26        2.24        4.94     10.56 o
   1   1  26        0.84        2.90      6.53 o
   2   1  26     2572.50     2505.89     65.93 o
   3   1  26      121.82      109.58      7.97 o
   4   1  26       45.23       40.00      7.38 o
   5   1  26      295.67      332.78     13.18 o
   6   1  26       30.72       36.65      7.41 o
   7   1  26       23.54       33.01      7.38 o
   8   1  26      543.75      674.08     22.48 o
   0   2  26      729.07      575.69     25.58 o
   1   2  26      256.68      233.09     11.26 o
   2   2  26        0.00       -7.19      7.19 o
   3   2  26     1570.93     1529.51     49.24 o
   4   2  26       22.66       18.07      7.18 o
   5   2  26        3.28       -1.47      6.90 o
   6   2  26        0.03       -7.09      8.21 o
   7   2  26      337.24      423.80     24.51 o
   1   3  26      149.42      125.04      8.99 o
   2   3  26      282.27      232.68     12.36 o
   3   3  26       22.46       19.76      7.82 o
   4   3  26       19.16        8.96      7.76 o
   5   3  26      135.85      138.73     10.28 o
   6   3  26       18.14        4.96      8.85 o
   0   4  26       96.18       86.08     12.64 o
   1   4  26       59.22       41.15     10.74 o
   2   4  26       10.98       11.03      8.52 o
   3   4  26      150.16      140.97     10.29 o
   4   4  26      104.49       88.65     10.33 o
   5   4  26        4.59        3.69      8.08 o
   1   5  26        0.49       14.83      8.02 o
   2   5  26       32.66       35.16      9.64 o
   1   1  27        0.49        7.16      7.99 o
   2   1  27      399.95      411.18     14.25 o
   3   1  27      158.71      146.47      8.89 o
   4   1  27       17.91       21.95      7.34 o
   5   1  27      204.33      197.10     10.42 o
   6   1  27       44.82       48.19      7.65 o
   7   1  27       17.65        7.05      7.35 o
   0   2  27      676.34      675.61     29.08 o
   1   2  27      289.63      257.25     11.68 o
   2   2  27        3.87       -1.29      7.41 o
   3   2  27        0.01       -0.52      8.25 o
   4   2  27       97.71      102.68      8.34 o
   5   2  27        6.42       -7.02      7.02 o
   6   2  27      122.26      129.83      9.78 o
   7   2  27       60.20       32.61      7.75 o
   1   3  27      603.21      527.19     17.14 o
   2   3  27        5.95       -3.78      7.26 o
   3   3  27      425.53      357.68     19.84 o
   4   3  27       13.08       27.34      8.71 o
   5   3  27        0.71       14.31      8.74 o
   6   3  27        5.40       19.84      8.49 o
   0   4  27      104.04       72.85     12.73 o
   1   4  27       64.14       62.15      8.76 o
   2   4  27       39.02       46.65      9.49 o
   3   4  27      265.43      211.92     12.75 o
   4   4  27       89.63       83.07      9.24 o
   0   0  28     1017.95     1073.07     59.67 o
   1   0  28       35.67       57.38     11.07 o
   2   0  28      140.25      155.98     14.05 o
   3   0  28       62.59       51.45     13.42 o
   4   0  28      665.24      746.00     56.66 o
   5   0  28      323.24      368.01     24.37 o
   6   0  28       64.66       56.46     11.08 o
   7   0  28      488.95      587.64     41.71 o
   1   1  28      134.96      136.75     10.14 o
   2   1  28      175.86      209.85     11.31 o
   3   1  28      124.20      125.55      8.86 o
   4   1  28       36.64       24.79      7.44 o
   5   1  28       91.61       80.54      8.29 o
   6   1  28       17.10       14.25      7.26 o
   7   1  28       10.70       13.68      8.14 o
   0   2  28     4758.95     3898.04    144.39 o
   1   2  28      271.82      253.53     12.68 o
   2   2  28       29.93       22.78      8.30 o
   3   2  28      406.30      402.01     17.44 o
   4   2  28      133.26      130.63     10.49 o
   5   2  28       22.00       29.13      8.34 o
   6   2  28        0.38       -7.69      7.69 o
   1   3  28       97.73       99.68      9.08 o
   2   3  28       18.28        9.80      7.45 o
   3   3  28        5.51       -8.11      8.11 o
   4   3  28       68.11       85.91     10.75 o
   5   3  28        1.28       -4.21      8.50 o
   0   4  28      389.65      352.74     27.20 o
   1   4  28        3.99        4.92      7.92 o
   2   4  28       29.09       23.09      7.97 o
   3   4  28       48.02       47.21      9.48 o
   1   1  29        4.17       -1.00      8.29 o
   2   1  29        0.68       -0.51      8.37 o
   3   1  29       20.92       14.69      7.38 o
   4   1  29      115.84      113.47      8.89 o
   5   1  29        5.41       -7.13      8.62 o
   6   1  29       28.23       30.18      8.62 o
   0   2  29      228.01      247.76     16.86 o
   1   2  29      244.90      271.81     19.36 o
   2   2  29       44.30       53.70      8.84 o
   3   2  29      134.53      130.09     12.54 o
   4   2  29        2.95       -8.26      8.26 o
   5   2  29      185.55      194.08     12.45 o
   1   3  29      144.71      112.11      9.35 o
   2   3  29        8.43        7.83      7.61 o
   3   3  29       56.16       46.51     11.71 o
   4   3  29       42.99       37.31     10.44 o
   0   4  29      264.69      260.38     39.27 o
   1   4  29      319.81      304.78     13.07 o
   2   4  29      131.00      119.35     10.41 o
   0   0  30      967.79      765.63     65.82 o
   1   0  30     1656.64     1695.97     75.18 o
   2   0  30      149.44      149.84     15.69 o
   3   0  30      132.69      123.51     13.82 o
   4   0  30       44.78       33.24     11.29 o
   5   0  30        9.03        2.65     10.26 o
   1   1  30      281.71      217.03     16.43 o
   2   1  30       60.62       32.35      8.80 o
   3   1  30       73.51       64.69     10.32 o
   4   1  30        0.06       -5.78      7.29 o
   5   1  30        0.32       -1.61      7.32 o
   0   2  30        0.30       11.30     11.37 o
   1   2  30      130.09      138.39     10.41 o
   2   2  30       16.33       29.91      8.68 o
   3   2  30       94.97       80.91      9.41 o
   4   2  30      199.17      201.18     12.67 o
   5   2  30       22.00       19.15      9.12 o
   1   3  30       13.89        0.47      8.03 o
   2   3  30      206.31      167.51     14.71 o
   3   3  30      401.08      345.85     26.81 o
   1   1  31        7.11        8.24      9.18 o
   2   1  31      153.58      138.03     10.49 o
   3   1  31        2.72       -6.60      9.27 o
   4   1  31       10.94       13.77      8.36 o
   0   2  31      188.47      178.75     17.49 o
   1   2  31      157.47      157.57     12.22 o
   2   2  31       60.05       36.53      8.96 o
   3   2  31       10.60       19.55      8.62 o
   4   2  31        4.27        0.67      8.73 o
   1   3  31       20.82       12.75      8.12 o
   2   3  31       75.84       54.45     12.49 o
   0   0  32       11.07       -4.92     23.87 o
   1   0  32      293.96      231.54     25.29 o
   2   0  32      107.56      109.30     14.13 o
   3   0  32        0.99        3.14     12.16 o
   4   0  32      137.15      124.49     13.51 o
   1   1  32        4.66       -9.15      9.15 o
   2   1  32       49.41       44.55     10.59 o
   3   1  32       65.11       51.30     10.23 o
   0   2  32      135.06      112.78     15.20 o
   1   2  32       70.08       66.09      9.48 o
   2   2  32       93.90       81.49      9.76 o
   1   1  33       11.02      -10.33     10.33 o
   2   1  33      238.15      232.74     14.99 o
 
